# Supplementary material for: Transcriptome analysis of eutopic endometrial stromal cells in women with adenomyosis by RNA-sequencing
Source: Bioengineered. 2022 May 21;13(5):12637–49. doi: 10.1080/21655979.2022.2077614 (PMC9275863; doi:10.1080/21655979.2022.2077614)
Supplement: Supplemental Material [file KBIE_A_2077614_SM2565.zip]

Archive with 2 entries (2 files):
- Supplementary Figure 1 (1).tif
- Supplementary Table 1.docx
